# Supplementary material for: B-Site Ru Doping in Sr-Substituted LaCoO3 Perovskite for Enhanced OER Performance: A Combined Experimental and DFT Study
Source: Materials (Basel). 2026 Jun 3;19(11):2383. doi: 10.3390/ma19112383 (PMC13258156; doi:10.3390/ma19112383)
Supplement: Supplementary file 1 [file materials-19-02383-s001.zip]

Archive with 1 entries (1 files):
- materials-4309153-supplementary.pdf
